# Supplementary material for: Assessing the health impacts of the urban expansion of small cities in China: A case study of Jiawang
Source: PLoS One. 2022 Dec 22;17(12):e0279470. doi: 10.1371/journal.pone.0279470 (PMC9778500; doi:10.1371/journal.pone.0279470)
Supplement: S1 File — (CSV) [file pone.0279470.s002.csv]

Scenario	Control_unit_No.	Housing_prices	Proportion of green space£¨%£©	Per capita green space£¨m2£©	Service area of educational facilities (kindergartens)£¨%£©	Service area of educational facilities (primary schools) £¨%£©	Service area of educational facilities (secondary schools) £¨%£©	Accessibility to green space£¨h£©	Accessibility to recreational £¨h£©facilities	Accessibility to healthcare facilities£¨h£©	Accessibility to commercial facilities£¨h£©	Urban road network density£¨km/km2£©	Intersection density£¨/km2£©	Land use mix£¨/£©	Residential density£¨%£©	Residential environment£¨/£©
current	0	4450.28	0.0000	0.0000	0.0000	0.0000	0.0000	0.0583	2.2957	0.8328	0.0535	1.5903	7.6266	0.4153	0.0000	0.0000
current	1	4236.23	0.0000	0.0000	0.0000	0.0000	0.0000	0.1332	3.0303	1.2485	0.1146	2.8521	11.9989	0.4936	0.0792	103.0000
current	2	4165.09	0.0000	0.0000	0.0000	0.0000	0.0000	0.1077	2.8937	1.1089	0.0948	1.4748	13.1660	0.3366	0.0000	0.0000
current	3	4214.75	0.0000	0.0000	0.0033	0.0045	0.0416	0.0310	2.0529	0.7307	0.0387	2.0655	5.7374	0.8973	0.2889	0.0000
current	4	3629.25	0.0000	0.0000	0.0130	0.0000	0.1952	0.0266	1.6442	0.5916	0.0213	0.2762	2.2046	0.2589	0.0470	0.0000
current	5	3654.75	0.0000	0.0000	0.0000	0.0000	0.0000	0.0538	2.2101	0.7740	0.0470	0.0010	5.7634	0.0387	0.0000	0.0000
current	6	3004.99	0.0000	0.0000	0.0000	0.0000	0.0000	0.0343	1.8002	0.5558	0.0213	1.2165	10.5721	0.0000	0.0000	0.0000
current	7	3646.05	0.0000	0.0000	0.0000	0.1394	0.8461	0.0337	1.6323	0.5308	0.0163	2.0975	24.5872	2.7956	0.1927	9.0000
current	8	3073.29	0.0000	0.0000	0.0000	0.0000	0.0000	0.0337	1.7117	0.5299	0.0171	1.3108	4.5966	0.0000	0.3678	0.0000
current	9	2709.27	0.0542	0.0000	0.0000	0.0000	0.0000	0.0396	1.9145	0.5021	0.0212	0.8181	5.2168	0.1357	0.0000	0.0000
current	10	4630.32	0.0000	0.0000	0.0221	0.1535	0.8231	0.0220	1.4275	0.3594	0.0122	2.8489	12.1731	1.8838	0.5760	313.0000
current	11	3028.68	0.0362	10.1304	0.0000	0.0000	0.0000	0.0398	1.8896	0.4868	0.0188	0.3481	5.8033	3.9513	0.1047	140.0000
current	12	4141.34	0.0457	2.2232	0.0000	0.0452	0.7156	0.0372	1.8159	0.4634	0.0160	5.5100	20.2184	1.9195	0.6026	275.0000
current	13	4132.43	0.0063	0.4471	0.0013	0.6332	0.8820	0.0230	1.3192	0.2359	0.0097	3.6979	19.1784	2.0309	0.4106	102.0000
current	14	4174.47	0.2903	45.3809	0.0000	0.0000	0.3139	0.0436	2.0921	0.4098	0.0240	3.2404	14.0440	1.1124	0.1874	145.0000
current	15	4660.54	0.0159	0.7967	0.0821	0.0000	0.9907	0.0332	1.7786	0.2891	0.0119	11.2768	31.8384	1.9219	0.5846	15.0000
current	16	4530.14	0.0000	0.0000	0.3171	0.5682	0.3377	0.0230	1.4644	0.1813	0.0104	4.0559	24.3619	2.2388	0.2517	0.0000
current	17	4368.18	0.0798	5.8370	0.5041	0.0017	0.2157	0.0382	2.2488	0.2844	0.0138	7.5344	33.9364	2.2332	0.4002	108.0000
current	18	4119.09	0.0271	1.7479	0.0825	0.2630	0.0000	0.0473	2.8171	0.3691	0.0252	4.2495	6.2740	2.6500	0.4541	353.0000
current	19	3910.05	0.0000	0.0000	0.3134	0.3597	0.5735	0.0382	2.3553	0.2452	0.0080	7.1625	18.2731	0.8297	0.3785	56.0000
current	20	4523.89	0.0033	0.1603	0.2344	0.4442	0.9996	0.0237	1.6461	0.2176	0.0111	10.7216	37.8806	1.5390	0.6115	87.0000
current	21	4034.79	0.0156	0.8622	0.1678	0.1258	0.0000	0.0345	1.6190	0.2836	0.0380	6.8156	18.7484	0.9695	0.5299	0.0000
current	22	3995.91	0.0601	4.5711	0.0000	0.2743	0.0000	0.0413	1.7903	0.4328	0.0521	3.3162	12.0977	0.4040	0.3853	0.0000
current	23	4099.65	0.0289	8.3454	0.0000	0.0000	0.0000	0.0290	2.9117	0.2512	0.0222	0.1579	0.0000	1.2593	0.1015	76.0000
current	24	4645.40	0.3901	38.7752	0.0592	0.3209	0.8318	0.0196	1.9817	0.2631	0.0197	1.2669	7.8000	0.0000	0.2946	76.0000
current	25	4188.61	0.6300	44.4347	0.0220	0.1961	0.2009	0.0254	2.4581	0.2289	0.0160	1.7803	2.0297	1.7802	0.4152	23.0000
current	26	3872.64	0.0000	0.0000	0.0000	0.0000	0.0000	0.1160	3.1147	1.1442	0.1027	0.8173	15.9198	0.4147	0.2033	193.0000
current	27	3589.96	0.0000	0.0000	0.0000	0.0289	0.0000	0.1070	3.2708	1.0908	0.0981	1.0761	11.1618	0.0000	0.2386	583.0000
current	28	2833.15	0.0000	0.0000	0.0000	0.0000	0.0000	0.0574	2.6213	0.5702	0.0394	1.4507	1.6062	0.0000	0.4736	736.0000
current	29	2880.22	0.0546	0.0000	0.0000	0.0000	0.0000	0.0603	2.4044	0.7131	0.0472	1.1659	7.2571	0.2887	0.0000	0.0000
current	30	2899.46	0.0000	0.0000	0.0000	0.0000	0.0000	0.0464	2.3126	0.4449	0.0239	1.0858	0.0000	0.1859	0.0000	0.0000
current	31	3135.99	0.3339	87.8908	0.0000	0.0000	0.0000	0.0484	2.3418	0.4426	0.0254	1.4682	0.0000	2.2678	0.1113	102.0000
current	32	4064.38	0.0000	0.0000	0.0000	0.0000	0.0000	0.0398	2.7903	0.2989	0.0200	0.0010	0.0000	3.0961	0.3642	228.0000
current	33	3650.65	0.0000	0.0000	0.0000	0.0000	0.0000	0.0518	2.8522	0.3957	0.0277	0.0010	0.0000	1.5875	0.5076	517.0000
current	34	4219.65	0.0760	210.0790	0.0000	0.0000	0.0000	0.0413	1.7323	0.2685	0.0429	0.4818	3.5525	0.0000	0.0106	17.0000
current	35	9679.29	0.0549	23.5977	0.0000	0.0000	0.0000	0.0768	4.1581	1.1545	0.0571	1.4072	0.0000	1.0086	0.0681	0.0000
current	36	7281.96	0.6433	169.3630	0.0000	0.0000	0.0000	0.0313	2.9666	0.8284	0.0572	2.0547	3.3286	0.8419	0.1112	0.0000
current	37	11079.95	0.0000	0.0000	0.0000	0.0000	0.0000	0.0416	3.3030	0.9288	0.0441	0.2989	1.4280	0.4361	0.0000	0.0000
current	38	5882.86	0.0062	2.5623	0.0000	0.0000	0.0297	0.0589	2.4994	0.4494	0.0385	2.9300	3.2755	1.1890	0.0705	55.0000
current	39	6129.68	0.0142	0.0000	0.0000	0.0000	0.0806	0.0464	2.4712	0.4484	0.0318	0.7036	4.5447	0.4382	0.0000	0.0000
current	40	6305.15	0.1351	0.0000	0.0000	0.0000	0.0002	0.0282	2.3965	0.5632	0.0316	2.2515	8.6447	3.2239	0.0000	0.0000
current	41	5345.32	0.0386	2.1078	0.0869	0.4341	0.1485	0.0319	2.2342	0.6958	0.0303	4.7798	12.9376	1.5706	0.5357	0.0000
current	42	5562.79	0.0000	0.0000	0.0030	0.0000	0.1724	0.0602	2.1335	0.3300	0.0204	2.2095	7.4430	1.0400	0.5018	297.0000
current	43	5799.85	0.0146	6.4776	0.0445	0.0000	0.8774	0.0488	2.1014	0.4190	0.0200	6.4279	10.6613	3.3806	0.0660	63.0000
current	44	6607.94	0.1538	12.7316	0.0292	0.0000	0.3669	0.0252	1.8907	0.5093	0.0184	3.8558	18.7835	0.4198	0.3538	0.0000
current	45	5626.54	0.0000	0.0000	0.1056	0.0000	0.9908	0.0194	1.3340	0.5254	0.0121	3.3381	12.9830	3.2616	0.5083	359.0000
current	46	5565.95	0.1167	7.0226	0.0937	0.3353	0.9960	0.0245	1.3883	0.4872	0.0101	4.9500	17.5070	1.9592	0.4867	24.0000
current	47	5357.81	0.1725	18.5190	0.0892	0.0000	0.3989	0.0174	1.6061	0.4491	0.0143	5.4268	17.1548	3.7309	0.2727	0.0000
current	48	5227.24	0.0000	0.0000	0.0774	0.0000	0.8234	0.0364	1.6013	0.3577	0.0148	1.2964	11.2785	0.5950	0.6762	945.0000
current	49	5801.08	0.0000	0.0000	0.0054	0.2400	1.0163	0.0421	1.4848	0.3086	0.0184	2.8356	9.5494	2.2199	0.2542	307.0000
current	50	5788.67	0.0000	0.0000	0.0000	0.0411	0.1429	0.0449	1.5743	0.3480	0.0272	1.3740	5.0143	0.4084	0.1688	327.0000
current	51	4793.00	0.1597	10.4886	0.1211	0.0072	0.0264	0.0150	1.1764	0.3230	0.0166	6.4478	21.2503	3.0527	0.4458	0.0000
current	52	6375.45	0.0257	0.9870	0.1294	0.0000	0.2334	0.0205	1.1082	0.3214	0.0216	4.6057	17.6074	0.7123	0.7635	0.0000
current	53	6801.15	0.0743	11.3495	0.0995	0.3540	1.2447	0.0257	0.9278	0.2701	0.0227	3.8011	11.9450	3.5867	0.1916	0.0000
current	54	6817.15	0.0000	0.0000	0.0000	0.0000	0.0972	0.0253	1.4020	0.3966	0.0360	0.0010	8.9001	1.6367	0.0000	0.0000
current	55	6876.07	0.0000	0.0000	0.0000	0.0000	0.0000	0.0171	2.0580	0.5879	0.0563	2.9081	2.6956	0.0000	0.0000	0.0000
current	56	6309.72	0.0000	0.0000	0.0000	0.0000	0.0000	0.0128	2.1589	0.6069	0.0605	4.1532	6.5079	2.1540	0.0000	0.0000
current	57	6662.23	0.0902	4.5076	0.1959	0.0000	0.0000	0.0293	1.1101	0.2734	0.0322	5.1581	18.6016	4.1039	0.5861	0.0000
current	58	6520.56	0.1517	11.6001	0.0920	0.2052	0.0000	0.0237	0.9790	0.2660	0.0277	5.3634	21.2542	2.9490	0.3830	0.0000
current	59	6040.34	0.1918	19.2989	0.0737	0.0649	0.1006	0.0272	1.1884	0.3176	0.0321	5.1012	11.7166	0.0974	0.2911	0.0000
current	60	5534.66	0.3523	76.6335	0.1631	0.0546	0.0358	0.0170	0.8172	0.2063	0.0152	7.0922	20.0032	2.3501	0.1346	0.0000
current	61	6560.59	0.0725	27.7241	0.0000	0.0000	0.0000	0.0268	1.5246	0.4121	0.0423	2.3690	7.5090	1.1927	0.0766	6.0000
current	62	4981.61	0.0672	6.6240	0.1219	0.3654	0.1342	0.0247	1.2846	0.2445	0.0234	5.4801	12.1607	0.0107	0.2970	32.0000
current	63	4883.29	0.0000	0.0000	0.0000	0.0000	0.0000	0.0374	1.8818	0.4714	0.0551	2.7104	3.7311	3.9759	0.3468	460.0000
current	64	5439.10	0.0000	0.0000	0.0000	0.0000	0.0000	0.0353	2.7464	0.7503	0.0726	2.4861	1.6699	3.5426	0.6751	1374.0000
current	65	4751.62	0.0058	0.6165	0.0000	0.0000	0.4244	0.0392	1.8800	0.3851	0.0296	3.4836	19.8181	0.1148	0.2738	59.0000
current	66	4945.60	0.5784	253.0510	0.0000	0.0000	0.0000	0.0228	2.5257	0.2684	0.0211	0.0010	0.0000	0.0000	0.0669	76.0000
current	67	5147.12	0.0000	0.0000	0.0000	0.0000	0.0000	0.0201	2.1953	0.3177	0.0261	0.0010	0.0000	0.0000	0.0000	0.0000
current	68	5016.06	0.0000	0.0000	0.0000	0.0001	0.0299	0.0378	1.7612	0.3018	0.0334	1.9837	1.0902	0.0000	0.0222	0.0000
current	69	5760.78	0.0000	0.0000	0.0000	0.0000	0.0000	0.0844	2.7857	0.4075	0.0558	0.6091	0.0000	0.0000	0.0021	35.0000
current	70	6316.25	0.0000	0.0000	0.0000	0.0000	0.0029	0.0322	1.7332	0.4367	0.0433	0.9548	2.2973	0.0000	0.0000	0.0000
plan	0	4450.28	0.5421	156.0960	0.0000	0.0000	0.0000	0.0035	0.3496	1.0898	0.0124	2.3105	15.2531	1.2848	0.1347	0.0000
plan	1	4236.23	0.2600	0.0000	0.0000	0.0000	0.1082	0.0060	0.6563	1.4030	0.0178	8.9845	21.9979	0.3204	0.0000	0.0000
plan	2	4165.09	0.1140	0.0000	0.0000	0.0000	0.1021	0.0040	0.4488	1.2608	0.0067	10.6429	28.2128	2.7250	0.0000	0.0000
plan	3	4214.75	0.1539	10.7643	0.1475	0.1750	0.6645	0.0032	0.3414	0.8225	0.0185	9.3264	24.3841	2.0742	0.5543	0.0000
plan	4	3629.25	0.0309	1.9912	0.1533	0.5116	0.0216	0.0043	0.3366	0.5904	0.0121	8.5225	17.6364	2.6075	0.6027	0.0000
plan	5	3654.75	0.4807	304.5450	0.0000	0.0001	0.0513	0.0025	0.2327	0.8807	0.0085	3.6890	8.3248	2.3654	0.0612	0.0000
plan	6	3004.99	0.3162	46.8541	0.0000	0.0000	0.3726	0.0038	0.1658	0.5862	0.0087	8.9487	23.7873	1.7999	0.2618	0.0000
plan	7	3646.05	0.0414	9.4188	0.0895	0.1909	0.0012	0.0065	0.4866	0.4060	0.0051	9.1954	34.4221	3.0279	0.1704	0.0000
plan	8	3073.29	0.0419	2.2594	0.2760	0.1227	0.1247	0.0042	0.3456	0.6214	0.0104	9.1592	20.6847	1.9436	0.7191	0.0000
plan	9	2709.27	0.3041	93.9798	0.2395	0.2435	1.0000	0.0033	0.2199	0.4880	0.0102	10.1856	28.6924	2.7927	0.1255	0.0000
plan	10	4630.32	0.0166	1.4619	0.1065	0.1675	0.9418	0.0054	0.5371	0.5216	0.0057	7.6159	13.9122	3.1653	0.4409	0.0000
plan	11	3028.68	0.0516	3.9240	0.1050	0.5770	0.9994	0.0040	0.4679	0.7232	0.0134	8.3723	19.3444	2.6397	0.5096	0.0000
plan	12	4141.34	0.0457	3.5434	0.2077	0.0995	0.4799	0.0057	0.5764	0.6274	0.0070	8.0722	20.2184	2.6193	0.5004	222.0000
plan	13	4132.43	0.0333	4.3104	0.0018	0.7700	1.0000	0.0073	0.5527	0.6554	0.0053	10.8595	38.3569	3.3792	0.2996	0.0000
plan	14	4174.47	0.5454	38.3365	0.1494	0.3491	0.2283	0.0047	0.5807	0.5207	0.0116	6.3579	28.0881	1.0823	0.5518	0.0000
plan	15	4660.54	0.0149	0.9847	0.3025	0.0905	0.9869	0.0062	0.6237	0.6381	0.0044	10.3629	42.4512	1.3840	0.5860	0.0000
plan	16	4530.14	0.0239	5.0796	0.3360	0.2334	1.0000	0.0054	0.5410	0.6572	0.0044	7.5044	32.4826	2.1554	0.1822	86.0000
plan	17	4368.18	0.1308	20.9302	0.8028	0.6656	0.6454	0.0040	0.5230	0.3365	0.0057	13.6344	55.1466	3.8005	0.2424	0.0000
plan	18	4119.09	0.0541	6.1488	0.3465	0.8624	0.9973	0.0041	0.3381	0.4230	0.0112	12.9508	47.0550	3.9678	0.3410	0.0000
plan	19	3910.05	0.0450	5.9141	0.4573	0.2173	0.8907	0.0038	0.4804	0.3630	0.0051	12.1403	45.6827	3.1210	0.2953	0.0000
plan	20	4523.89	0.0796	5.6053	0.2139	0.0810	1.0000	0.0042	0.5775	0.6627	0.0051	10.7746	35.5130	3.2782	0.5509	45.0000
plan	21	4034.79	0.0346	1.9875	0.1615	0.2017	0.3362	0.0058	0.5352	0.3302	0.0110	9.2550	22.4981	2.1318	0.6748	0.0000
plan	22	3995.91	0.0747	4.6895	0.0154	0.7219	0.0000	0.0066	0.4430	0.3473	0.0179	8.4449	18.1465	1.5410	0.6179	0.0000
plan	23	4099.65	0.3095	20.7662	0.2744	0.2006	1.0000	0.0038	0.4981	0.7617	0.0187	10.9897	33.4834	0.3738	0.5780	0.0000
plan	24	4645.40	0.2873	41.7599	0.0717	0.3284	0.8934	0.0045	0.6918	0.6220	0.0082	6.1682	11.7000	3.5942	0.2668	0.0000
plan	25	4188.61	0.5150	39.3250	0.3974	0.3066	0.8211	0.0039	0.6260	0.4943	0.0123	8.7650	22.3269	1.1000	0.5079	0.0000
plan	26	3872.64	0.3328	0.0000	0.0000	0.0000	0.8119	0.0041	0.5200	1.2767	0.0121	10.9408	31.8396	1.0751	0.0000	0.0000
plan	27	3589.96	0.0842	10.3742	0.1329	0.4155	0.9868	0.0039	0.4548	1.0694	0.0149	9.6550	24.3530	4.7580	0.3148	0.0000
plan	28	2833.15	0.0336	1.7762	0.0281	0.0173	0.5379	0.0065	0.3230	0.5513	0.0181	7.7417	19.2743	0.5271	0.7342	0.0000
plan	29	2880.22	0.1297	15.1374	0.2311	0.0064	0.5918	0.0037	0.2148	0.3716	0.0100	8.4506	23.2227	4.4759	0.3323	0.0000
plan	30	2899.46	0.3420	30.7848	0.1320	0.3950	0.7774	0.0037	0.3426	0.6907	0.0178	8.4867	21.4102	2.6279	0.4309	0.0000
plan	31	3135.99	0.5806	63.5795	0.1209	0.0116	0.5846	0.0054	0.5339	0.7682	0.0190	7.7142	24.2266	0.0563	0.3542	0.0000
plan	32	4064.38	0.3010	25.3353	0.3115	0.0380	0.7516	0.0041	0.6411	0.9572	0.0253	12.5873	41.6571	1.4836	0.4608	0.0000
plan	33	3650.65	0.0414	2.1154	0.2530	0.2848	0.7716	0.0065	0.4737	0.7125	0.0195	10.0728	33.3878	1.4307	0.7595	0.0000
plan	34	4219.65	0.1907	15.3709	0.1477	0.0427	0.7311	0.0069	0.6820	0.3845	0.0120	7.3838	15.9862	2.4128	0.4811	0.0000
plan	35	9679.29	0.0020	0.0000	0.0000	0.0000	0.0000	0.0112	0.8074	1.0373	0.0174	2.8528	2.2704	0.6569	0.0000	0.0000
plan	36	7281.96	0.4287	117.4730	0.0051	0.0029	0.0000	0.0036	0.5883	0.7953	0.0130	3.5860	6.6572	2.7720	0.1415	0.0000
plan	37	11079.95	0.0000	0.0000	0.0000	0.0000	0.0000	0.0098	0.6080	0.9904	0.0124	4.3737	4.2840	1.1708	0.0835	0.0000
plan	38	5882.86	0.0535	3.1246	0.2190	0.6988	0.5229	0.0043	0.3184	0.3115	0.0119	10.4064	26.2036	1.6352	0.6635	0.0000
plan	39	6129.68	0.0381	2.1289	0.1451	0.2496	0.5492	0.0056	0.5650	0.3146	0.0126	8.0229	18.1788	1.3870	0.6940	0.0000
plan	40	6305.15	0.2211	15.9019	0.2515	0.2620	0.2612	0.0043	0.6753	0.5043	0.0179	7.6463	11.8865	1.8713	0.5392	0.0000
plan	41	5345.32	0.0684	4.0433	0.2526	0.0002	1.0000	0.0046	0.5628	0.6650	0.0173	7.2831	14.2314	1.3071	0.6559	0.0000
plan	42	5562.79	0.0355	3.5555	0.3098	0.0352	0.9655	0.0042	0.4160	0.4976	0.0060	11.4609	33.4936	1.6096	0.3871	0.0000
plan	43	5799.85	0.0467	3.5256	0.4653	0.1773	1.0000	0.0058	0.5776	0.3529	0.0089	9.1233	23.9880	2.3813	0.5132	0.0000
plan	44	6607.94	0.1495	17.8278	0.1106	0.1200	0.1582	0.0048	0.6274	0.3280	0.0099	7.2162	18.7835	1.6723	0.3252	0.0000
plan	45	5626.54	0.0566	3.4023	0.1807	0.0000	0.4941	0.0045	0.5504	0.4187	0.0070	8.9861	19.4744	1.3160	0.6449	0.0000
plan	46	5565.95	0.1349	11.0154	0.0000	0.3737	0.0966	0.0058	0.5564	0.4121	0.0052	7.5197	19.6954	1.0364	0.4751	0.0000
plan	47	5357.81	0.1951	19.0507	0.0552	0.0000	0.0635	0.0044	0.5750	0.2219	0.0083	9.4088	21.4434	2.8222	0.3972	0.0000
plan	48	5227.24	0.0138	0.8531	0.2531	0.5690	0.7175	0.0077	0.5277	0.2988	0.0084	8.2069	19.3346	1.7128	0.6268	0.0000
plan	49	5801.08	0.0249	2.5693	0.0770	0.1598	0.9990	0.0061	0.3347	0.5526	0.0128	6.4293	13.7935	3.2936	0.3764	0.0000
plan	50	5788.67	0.0992	11.2042	0.0003	0.1087	0.3949	0.0049	0.1946	0.6412	0.0169	6.7352	15.0429	3.6693	0.3432	0.0000
plan	51	4793.00	0.1768	15.7175	0.1116	0.0147	0.4995	0.0042	0.4067	0.3955	0.0087	9.1971	21.2503	2.8253	0.4362	0.0000
plan	52	6375.45	0.0158	0.8003	0.1293	0.0000	0.2694	0.0050	0.3594	0.4580	0.0089	6.6937	17.6074	0.6863	0.7659	0.0000
plan	53	6801.15	0.0465	6.5630	0.0849	0.3483	1.0000	0.0052	0.2390	0.5102	0.0128	4.1642	14.9313	3.8872	0.2749	0.0000
plan	54	6817.15	0.0945	5.2437	0.3032	0.0039	1.0000	0.0047	0.2972	0.3915	0.0127	7.6671	26.7002	0.7427	0.6992	0.0000
plan	55	6876.07	0.0581	3.2886	0.1792	0.1356	0.4139	0.0044	0.3546	0.5882	0.0112	5.7581	16.1737	1.4981	0.6849	0.0000
plan	56	6309.72	0.0843	6.3818	0.1619	0.6195	0.0764	0.0026	0.4472	0.4857	0.0093	8.7155	16.2697	2.8192	0.5122	91.0000
plan	57	6662.23	0.1063	6.0552	0.1931	0.0000	0.6547	0.0046	0.3249	0.4704	0.0136	9.5086	24.8021	1.0118	0.6810	0.0000
plan	58	6520.56	0.1493	13.8632	0.0403	0.2064	0.1964	0.0048	0.2865	0.5389	0.0120	8.0795	24.5241	2.6009	0.4176	0.0000
plan	59	6040.34	0.1682	10.9327	0.2342	0.0161	0.4139	0.0067	0.3472	0.3404	0.0151	7.4706	14.3203	1.7502	0.5966	0.0000
plan	60	5534.66	0.2961	83.3464	0.1642	0.0410	0.2877	0.0038	0.2643	0.6061	0.0059	9.3560	20.0032	4.1507	0.1378	73.0000
plan	61	6560.59	0.2163	25.0595	0.0000	0.0000	0.4021	0.0059	0.4072	0.2164	0.0116	9.9096	22.5271	2.2938	0.3348	0.0000
plan	62	4981.61	0.1984	14.6688	0.1058	0.3652	0.9159	0.0038	0.4617	0.5241	0.0118	7.2359	17.5655	2.1149	0.5246	13.0000
plan	63	4883.29	0.1002	5.6025	0.2805	0.0336	0.0000	0.0062	0.3189	0.3893	0.0187	8.0924	16.7900	2.2091	0.6938	0.0000
plan	64	5439.10	0.1333	8.3502	0.0809	0.2890	0.0000	0.0063	0.6615	0.6928	0.0175	5.1344	9.1842	2.7372	0.6191	0.0000
plan	65	4751.62	0.0510	3.3836	0.3002	0.0000	0.5864	0.0051	0.6539	0.6335	0.0080	9.4421	29.7271	2.0819	0.5849	0.0000
plan	66	4945.60	0.6622	0.0000	0.0000	0.0002	0.1525	0.0029	0.7236	0.7576	0.0195	3.9215	8.5685	0.0000	0.0000	0.0000
plan	67	5147.12	0.2034	0.0000	0.0000	0.0053	0.0291	0.0041	0.7912	0.6922	0.0144	7.9704	11.0014	0.3108	0.0000	0.0000
plan	68	5016.06	0.0820	12.5238	0.1936	0.4066	0.6437	0.0053	0.6926	0.4609	0.0128	6.6377	11.9919	5.0424	0.2540	0.0000
plan	69	5760.78	0.3308	133.7320	0.0705	0.1217	0.0419	0.0033	0.2746	0.5568	0.0142	4.4655	8.8123	2.5667	0.0959	0.0000
plan	70	6316.25	0.1152	8.9631	0.1812	0.3713	0.8262	0.0054	0.1927	0.6257	0.0119	4.5627	11.4867	3.9740	0.4984	0.0000
